# Supplementary material for: Building a Social Network One Choice at a Time
Source: PLoS One. 2015 Jul 17;10(7):e0133463. doi: 10.1371/journal.pone.0133463 (PMC4505962; doi:10.1371/journal.pone.0133463)
Supplement: S1 Scripts — (ZIP) [file pone.0133463.s002.zip]

Archive with 22 entries (19 files):
- scripts/
- scripts/.DS_Store
- __MACOSX/
- __MACOSX/scripts/
- __MACOSX/scripts/._.DS_Store
- scripts/EnsureAllModelMethods.m
- __MACOSX/scripts/._EnsureAllModelMethods.m
- scripts/FixedElModel.m
- __MACOSX/scripts/._FixedElModel.m
- scripts/inferL.m
- __MACOSX/scripts/._inferL.m
- scripts/inferL2.m
- __MACOSX/scripts/._inferL2.m
- scripts/MCMC.m
- __MACOSX/scripts/._MCMC.m
- scripts/parseargs.m
- __MACOSX/scripts/._parseargs.m
- scripts/simulation10.m
- __MACOSX/scripts/._simulation10.m
- scripts/VariableElModel.m
- __MACOSX/scripts/._VariableElModel.m
- __MACOSX/._scripts
