# Supplementary material for: Building a Social Network One Choice at a Time
Source: PLoS One. 2015 Jul 17;10(7):e0133463. doi: 10.1371/journal.pone.0133463 (PMC4505962; doi:10.1371/journal.pone.0133463)
Supplement: S1 Scripts — (ZIP) [file pone.0133463.s002.zip › scripts/FixedElModel.m]

function model = FixedElModel(data)
	model.name = 'Fixed L model';
	model.paramNames = {'L'};
	model.lowerbound = [-10];
	model.upperbound = [10];
	model.movestd = [0.1];
  model.pdf = @modelpdf;
  model.start = [-8;  ...
                 -2;  ...
                  0;  ...
                  2;  ...
                  8];
  model.priorForMC = @(p) (normpdf(p(1), 0, 5));
  
  persistent d_without;
  persistent d;
  if(isempty(d))
    d = sum(full(data.graph.w)>0); % compute node degrees
  end
  if(isempty(d_without))
    d_without = zeros(length(data.selection1), length(d) - 1);
    for i = 1:length(data.selection1)
      d_without(i,:) = without(d,data.selection1(i));
    end
  end
  
  function y = modelpdf(data, L)
    % data.graph
    % data.selection1
    % data.selection2
    like1 = data.selection1.^L ./ sum(d.^L);
    like2 = data.selection2.^L ./ sum(d.^L);
    for i = 1:length(data.selection2)
      like2(i) = data.selection2(i).^L ./ sum(d_without(i,:).^L);
    end
    y = like1 .* like2;
  end

  function x = without(x,y)
    x(closest(x,y)) = [];
  end

  function i = closest(x,y)
    [tmp,i] = min((x - y).^2);
  end
end
