# Supplementary material for: Building a Social Network One Choice at a Time
Source: PLoS One. 2015 Jul 17;10(7):e0133463. doi: 10.1371/journal.pone.0133463 (PMC4505962; doi:10.1371/journal.pone.0133463)
Supplement: S1 Scripts — (ZIP) [file pone.0133463.s002.zip › scripts/inferL2.m]

function results = inferL2(data)

  d = sum(full(data.graph.w)>0); % compute node degrees

  for i = 1:length(data.selection1)

    % compute MAP estimate of L for first selection
    thisData.selection1 = data.selection1(i);
    thisData.selection2 = data.selection2(i);
    thisData.d1 = d;
    thisData.d2 = without(d,data.selection1(i));
    posteriorSamples = MCMC(thisData, FixedElModel2);
    results(i,1) = MCMCSummarize(posteriorSamples, 'maxPosterior')
  end
end

function model = FixedElModel2()
	model.name = 'Fixed L model';
	model.paramNames = {'L'};
	model.lowerbound = [-10];
	model.upperbound = [10];
	model.movestd = [0.1];
  model.pdf = @modelpdf;
  model.start = [-8;  ...
                 -2;  ...
                  0;  ...
                  2;  ...
                  8];

  model.prior = @(p) (normpdf(p(1), 0, 5));
end

function y = modelpdf(data, L)
  y1 = data.selection1.^L ./ sum(data.d1.^L);
  y2 = data.selection2.^L ./ sum(data.d2.^L);
  y = y1 .* y2;
end

function x = without(x,y)
  x(find(x==closest(x,y),1,'first')) = [];
end

function i = closest(x,y)
  [y,i] = min((x - y).^2);
end
