# Supplementary material for: Building a Social Network One Choice at a Time
Source: PLoS One. 2015 Jul 17;10(7):e0133463. doi: 10.1371/journal.pone.0133463 (PMC4505962; doi:10.1371/journal.pone.0133463)
Supplement: S1 Scripts — (ZIP) [file pone.0133463.s002.zip › scripts/simulation10.m]

% Plots graph statistics of the Luce choice graph under various settings
% of mean and sd L.

function c = simulation10
  
  means = [-5:0.25:5];
  sds = [0:0.5:10];
  numRounds = 400;
  thingsToDo = length(means) * length(sds) * numRounds
  thingsDone = 0;
  
  data = load('/Users/Suchow/Harvard/papers/networks/graphForTurk.mat');
  allDegrees = full(sum(data.w'>0));
  
  c = zeros(length(means),length(sds));
  
  for i = 1:length(means)
    for j = 1:length(sds)
      for q = 1:numRounds
        
        L = means(i) + sds(j)*randn;
        
        % pick the first connection
        currOptions = 1:length(allDegrees);
        p = rownormalize(allDegrees .^ L);
        x1 = find(mnrnd(1,p));
        currOptions(x1) = [];
        p(x1) = [];
        
        % pick the second connection
        p = rownormalize(allDegrees(currOptions) .^ L);
        x2 = find(mnrnd(1,p));
        
        d(q) = allDegrees(x1);
        d2(q) = allDegrees(x2);
        
        thingsDone = thingsDone + 1;
        if(~mod(thingsDone,100))
          fprintf('%d of %d\n',thingsDone,thingsToDo);
        end
      end
      r = corr([d',d2']);
      c(i,j) = r(2);
    end
  end
  
  % plot characteristic path length matrix
  figure
  imagesc(means,sds,flipud(c'))
  set(gca,'XTick',[-5:5]);
  axis square
  makepalettable
  colormap(palettablecolormap)
  colorbar  
  xlabel('Mean L')
  ylabel('Standard deviation of L')
  
end
