# Supplementary material for: Building a Social Network One Choice at a Time
Source: PLoS One. 2015 Jul 17;10(7):e0133463. doi: 10.1371/journal.pone.0133463 (PMC4505962; doi:10.1371/journal.pone.0133463)
Supplement: S1 Scripts — (ZIP) [file pone.0133463.s002.zip › scripts/VariableElModel.m]

function model = VariableElModel(data)
	model.name = 'Variable L model';
	model.paramNames = {'mnL','stdL'};
	model.lowerbound = [-10, 0.01];
	model.upperbound = [10, 10];
	model.movestd = [0.1, 0.1];
  model.pdf = @modelpdf;
  model.start = [-8, 1;  ...
                 -2, 5;  ...
                  0, 10;  ...
                  2, 5;  ...
                  8, 1];
  model.priorForMC = @(p) (normpdf(p(1), 0, 5) * lognpdf(p(2), 0, 1));

  LsToSumOver = linspace(-10,10,21);
  fixedModel = FixedElModel(data);

  function y = modelpdf(data, mnL, stdL)
    weights = normpdf(LsToSumOver,mnL,stdL);
    weights = weights ./ sum(weights);
    y = 0;
    for i = 1:length(LsToSumOver)
      y = y + weights(i) .* fixedModel.pdf(data, LsToSumOver(i));
    end
  end
end

function y = norm2one(x)
  y = x ./ sum(sum(x));
end

function x = without(x,y)
  x(closest(x,y)) = [];
end

function i = closest(x,y)
  [y,i] = min((x - y).^2);
end
